# Supplementary material for: A systematic benchmark of machine learning methods for protein–RNA interaction prediction
Source: Brief Bioinform. 2023 Aug 26;24(5):bbad307. doi: 10.1093/bib/bbad307 (PMC10516373; doi:10.1093/bib/bbad307)
Supplement: Supplementary_Table_1_bbad307 [file supplementary_table_1_bbad307.xlsx]

## Sheet: Supplementary_Table_1
dataset	RBP	cell_type	protocol
ENCODE	AARS	K562	eCLIP
ENCODE	AATF	K562	eCLIP
ENCODE	ABCF1	K562	eCLIP
ENCODE	AGGF1	HepG2	eCLIP
ENCODE	AGGF1	K562	eCLIP
Mukherjee-PAR-CLIP	AGO1	HEK293	PARCLIP
iONMF	AGO1234	HEK293	PARCLIP
Mukherjee-PAR-CLIP	AGO2	HEK293	PARCLIP
iONMF	AGO2	HEK293	CLIPSEQ
iONMF	AGO2MNASE	HEK293	PARCLIP
Mukherjee-PAR-CLIP	AGO3	HEK293	PARCLIP
ENCODE	AKAP1	HepG2	eCLIP
ENCODE	AKAP1	K562	eCLIP
ENCODE	AKAP8L	K562	eCLIP
ENCODE	APOBEC3C	K562	eCLIP
ENCODE	AQR	HepG2	eCLIP
ENCODE	AQR	K562	eCLIP
iONMF	Ago2	HEK293	HITSCLIP
iONMF	Ago2	HEK293	HITSCLIP
ENCODE	BCCIP	HepG2	eCLIP
ENCODE	BCLAF1	HepG2	eCLIP
ENCODE	BUD13	HepG2	eCLIP
ENCODE	BUD13	K562	eCLIP
Mukherjee-PAR-CLIP	CAPRIN1	HEK293	PARCLIP
ENCODE	CDC40	HepG2	eCLIP
ENCODE	CPEB4	K562	eCLIP
Mukherjee-PAR-CLIP	CPSF1	HEK293	PARCLIP
Mukherjee-PAR-CLIP	CPSF3	HEK293	PARCLIP
Mukherjee-PAR-CLIP	CPSF4	HEK293	PARCLIP
Mukherjee-PAR-CLIP	CPSF6	HEK293	PARCLIP
ENCODE	CPSF6	K562	eCLIP
Mukherjee-PAR-CLIP	CPSF7	HEK293	PARCLIP
Mukherjee-PAR-CLIP	CSTF2	HEK293	PARCLIP
ENCODE	CSTF2	HepG2	eCLIP
Mukherjee-PAR-CLIP	CSTF2T	HEK293	PARCLIP
ENCODE	CSTF2T	HepG2	eCLIP
ENCODE	CSTF2T	K562	eCLIP
ENCODE	DDX21	K562	eCLIP
ENCODE	DDX24	K562	eCLIP
ENCODE	DDX3X	HepG2	eCLIP
ENCODE	DDX3X	K562	eCLIP
ENCODE	DDX42	K562	eCLIP
ENCODE	DDX51	K562	eCLIP
ENCODE	DDX52	HepG2	eCLIP
ENCODE	DDX52	K562	eCLIP
ENCODE	DDX55	HepG2	eCLIP
ENCODE	DDX55	K562	eCLIP
ENCODE	DDX59	HepG2	eCLIP
ENCODE	DDX6	HepG2	eCLIP
ENCODE	DDX6	K562	eCLIP
ENCODE	DGCR8	HepG2	eCLIP
ENCODE	DGCR8	K562	eCLIP
ENCODE	DHX30	HepG2	eCLIP
ENCODE	DHX30	K562	eCLIP
Mukherjee-PAR-CLIP	DICER1	HEK293	PARCLIP
ENCODE	DKC1	HepG2	eCLIP
Mukherjee-PAR-CLIP	DND1	HEK293	PARCLIP
ENCODE	DROSHA	HepG2	eCLIP
ENCODE	DROSHA	K562	eCLIP
ENCODE	EFTUD2	HepG2	eCLIP
ENCODE	EFTUD2	K562	eCLIP
Mukherjee-PAR-CLIP	EIF3A	HEK293	PARCLIP
Mukherjee-PAR-CLIP	EIF3D	HEK293	PARCLIP
ENCODE	EIF3D	HepG2	eCLIP
Mukherjee-PAR-CLIP	EIF3G	HEK293	PARCLIP
ENCODE	EIF3G	K562	eCLIP
ENCODE	EIF3H	HepG2	eCLIP
ENCODE	EIF4G2	K562	eCLIP
iONMF	ELAVL1	HEK293	CLIPSEQ
iONMF	ELAVL1	HEK293	PARCLIP
Mukherjee-PAR-CLIP	ELAVL1	HEK293	PARCLIP
iONMF	ELAVL1A	HEK293	PARCLIP
iONMF	ELAVL1MNASE	HEK293	PARCLIP
Mukherjee-PAR-CLIP	ELAVL2	HEK293	PARCLIP
Mukherjee-PAR-CLIP	ELAVL3	HEK293	PARCLIP
Mukherjee-PAR-CLIP	ELAVL4	HEK293	PARCLIP
Mukherjee-PAR-CLIP	EWSR1	HEK293	PARCLIP
iONMF	EWSR1	HEK293	PARCLIP
ENCODE	EWSR1	K562	eCLIP
ENCODE	EXOSC5	HepG2	eCLIP
ENCODE	EXOSC5	K562	eCLIP
ENCODE	FAM120A	HepG2	eCLIP
ENCODE	FAM120A	K562	eCLIP
ENCODE	FASTKD2	HepG2	eCLIP
ENCODE	FASTKD2	K562	eCLIP
Mukherjee-PAR-CLIP	FBL	HEK293	PARCLIP
Mukherjee-PAR-CLIP	FIP1L1	HEK293	PARCLIP
ENCODE	FKBP4	HepG2	eCLIP
ENCODE	FMR1	K562	eCLIP
Mukherjee-PAR-CLIP	FMR1iso1	HEK293	PARCLIP
Mukherjee-PAR-CLIP	FMR1iso7	HEK293	PARCLIP
ENCODE	FTO	HepG2	eCLIP
ENCODE	FTO	K562	eCLIP
ENCODE	FUBP3	HepG2	eCLIP
Mukherjee-PAR-CLIP	FUS	HEK293	PARCLIP
iONMF	FUS	HEK293	PARCLIP
iONMF	FUS	HEK293	PARCLIP
ENCODE	FUS	HepG2	eCLIP
ENCODE	FUS	K562	eCLIP
Mukherjee-PAR-CLIP	FXR1	HEK293	PARCLIP
ENCODE	FXR1	K562	eCLIP
Mukherjee-PAR-CLIP	FXR2	HEK293	PARCLIP
ENCODE	FXR2	HepG2	eCLIP
ENCODE	FXR2	K562	eCLIP
Mukherjee-PAR-CLIP	G35	HEK293	PARCLIP
ENCODE	G3BP1	HepG2	eCLIP
Mukherjee-PAR-CLIP	G45	HEK293	PARCLIP
ENCODE	GEMIN5	K562	eCLIP
ENCODE	GNL3	K562	eCLIP
ENCODE	GPKOW	K562	eCLIP
ENCODE	GRSF1	HepG2	eCLIP
ENCODE	GRWD1	HepG2	eCLIP
ENCODE	GRWD1	K562	eCLIP
ENCODE	GTF2F1	HepG2	eCLIP
ENCODE	GTF2F1	K562	eCLIP
ENCODE	HLTF	HepG2	eCLIP
ENCODE	HLTF	K562	eCLIP
ENCODE	HNRNPA1	HepG2	eCLIP
ENCODE	HNRNPA1	K562	eCLIP
ENCODE	HNRNPC	HepG2	eCLIP
ENCODE	HNRNPC	K562	eCLIP
Mukherjee-PAR-CLIP	HNRNPD	HEK293	PARCLIP
ENCODE	HNRNPK	HepG2	eCLIP
ENCODE	HNRNPK	K562	eCLIP
ENCODE	HNRNPL	HepG2	eCLIP
ENCODE	HNRNPL	K562	eCLIP
ENCODE	HNRNPM	HepG2	eCLIP
ENCODE	HNRNPM	K562	eCLIP
ENCODE	HNRNPU	HepG2	eCLIP
ENCODE	HNRNPU	K562	eCLIP
ENCODE	HNRNPUL1	HepG2	eCLIP
ENCODE	HNRNPUL1	K562	eCLIP
Mukherjee-PAR-CLIP	IGF2BP1	HEK293	PARCLIP
ENCODE	IGF2BP1	HepG2	eCLIP
ENCODE	IGF2BP1	K562	eCLIP
iONMF	IGF2BP123	HEK293	PARCLIP
Mukherjee-PAR-CLIP	IGF2BP2	HEK293	PARCLIP
ENCODE	IGF2BP2	K562	eCLIP
Mukherjee-PAR-CLIP	IGF2BP3	HEK293	PARCLIP
ENCODE	IGF2BP3	HepG2	eCLIP
ENCODE	ILF3	HepG2	eCLIP
ENCODE	ILF3	K562	eCLIP
ENCODE	KHDRBS1	K562	eCLIP
ENCODE	KHSRP	HepG2	eCLIP
ENCODE	KHSRP	K562	eCLIP
Mukherjee-PAR-CLIP	L1RE1	HEK293	PARCLIP
ENCODE	LARP4	HepG2	eCLIP
ENCODE	LARP4	K562	eCLIP
ENCODE	LARP7	HepG2	eCLIP
ENCODE	LARP7	K562	eCLIP
Mukherjee-PAR-CLIP	LIN28A	HEK293	PARCLIP
Mukherjee-PAR-CLIP	LIN28B	HEK293	PARCLIP
ENCODE	LIN28B	HepG2	eCLIP
ENCODE	LIN28B	K562	eCLIP
ENCODE	LSM11	HepG2	eCLIP
ENCODE	LSM11	K562	eCLIP
ENCODE	MATR3	HepG2	eCLIP
ENCODE	MATR3	K562	eCLIP
Mukherjee-PAR-CLIP	MBNL1	HEK293	PARCLIP
ENCODE	METAP2	K562	eCLIP
iONMF	MOV10	HEK293	PARCLIP
Mukherjee-PAR-CLIP	MOV10	HEK293	PARCLIP
ENCODE	MTPAP	K562	eCLIP
ENCODE	NCBP2	HepG2	eCLIP
ENCODE	NCBP2	K562	eCLIP
ENCODE	NIP7	HepG2	eCLIP
ENCODE	NIPBL	K562	eCLIP
ENCODE	NKRF	HepG2	eCLIP
ENCODE	NOL12	HepG2	eCLIP
ENCODE	NOLC1	HepG2	eCLIP
ENCODE	NOLC1	K562	eCLIP
ENCODE	NONO	K562	eCLIP
Mukherjee-PAR-CLIP	NOP56	HEK293	PARCLIP
Mukherjee-PAR-CLIP	NOP58	HEK293	PARCLIP
ENCODE	NPM1	K562	eCLIP
iONMF	NSUN2	HEK293	ICLIP
ENCODE	NSUN2	K562	eCLIP
Mukherjee-PAR-CLIP	NUDT21	HEK293	PARCLIP
Mukherjee-PAR-CLIP	ORF1	HEK293	PARCLIP
Mukherjee-PAR-CLIP	P53-NONO	HEK293	PARCLIP
ENCODE	PABPC4	K562	eCLIP
ENCODE	PABPN1	HepG2	eCLIP
Mukherjee-PAR-CLIP	PAPD5	HEK293	PARCLIP
ENCODE	PCBP1	HepG2	eCLIP
ENCODE	PCBP1	K562	eCLIP
ENCODE	PCBP2	HepG2	eCLIP
ENCODE	PHF6	K562	eCLIP
ENCODE	POLR2G	HepG2	eCLIP
ENCODE	PPIG	HepG2	eCLIP
ENCODE	PPIL4	K562	eCLIP
ENCODE	PRPF4	HepG2	eCLIP
ENCODE	PRPF8	HepG2	eCLIP
ENCODE	PRPF8	K562	eCLIP
ENCODE	PTBP1	HepG2	eCLIP
ENCODE	PTBP1	K562	eCLIP
ENCODE	PUM1	K562	eCLIP
Mukherjee-PAR-CLIP	PUM2	HEK293	PARCLIP
iONMF	PUM2	HEK293	PARCLIP
ENCODE	PUM2	K562	eCLIP
ENCODE	PUS1	K562	eCLIP
Mukherjee-PAR-CLIP	QKI	HEK293	PARCLIP
iONMF	QKI	HEK293	PARCLIP
ENCODE	QKI	HepG2	eCLIP
ENCODE	QKI	K562	eCLIP
ENCODE	RBFOX2	HepG2	eCLIP
ENCODE	RBFOX2	K562	eCLIP
Mukherjee-PAR-CLIP	RBM10	HEK293	PARCLIP
ENCODE	RBM15	HepG2	eCLIP
ENCODE	RBM15	K562	eCLIP
Mukherjee-PAR-CLIP	RBM20	HEK293	PARCLIP
ENCODE	RBM22	HepG2	eCLIP
ENCODE	RBM22	K562	eCLIP
ENCODE	RBM5	HepG2	eCLIP
Mukherjee-PAR-CLIP	RBPMS	HEK293	PARCLIP
ENCODE	RPS11	K562	eCLIP
ENCODE	RPS3	HepG2	eCLIP
ENCODE	RPS3	K562	eCLIP
Mukherjee-PAR-CLIP	RTCB	HEK293	PARCLIP
ENCODE	SAFB	HepG2	eCLIP
ENCODE	SAFB	K562	eCLIP
ENCODE	SAFB2	K562	eCLIP
ENCODE	SBDS	K562	eCLIP
ENCODE	SDAD1	HepG2	eCLIP
ENCODE	SDAD1	K562	eCLIP
ENCODE	SERBP1	K562	eCLIP
ENCODE	SF3A3	HepG2	eCLIP
ENCODE	SF3B1	K562	eCLIP
ENCODE	SF3B4	HepG2	eCLIP
ENCODE	SF3B4	K562	eCLIP
ENCODE	SFPQ	HepG2	eCLIP
iONMF	SFRS1	HEK293	CLIPSEQ
ENCODE	SLBP	K562	eCLIP
ENCODE	SLTM	HepG2	eCLIP
ENCODE	SLTM	K562	eCLIP
ENCODE	SMNDC1	HepG2	eCLIP
ENCODE	SMNDC1	K562	eCLIP
ENCODE	SND1	HepG2	eCLIP
ENCODE	SND1	K562	eCLIP
Mukherjee-PAR-CLIP	SRRM4	HEK293	PARCLIP
ENCODE	SRSF1	HepG2	eCLIP
ENCODE	SRSF1	K562	eCLIP
ENCODE	SRSF7	HepG2	eCLIP
ENCODE	SRSF7	K562	eCLIP
ENCODE	SRSF9	HepG2	eCLIP
Mukherjee-PAR-CLIP	SSB	HEK293	PARCLIP
ENCODE	SSB	HepG2	eCLIP
ENCODE	SSB	K562	eCLIP
ENCODE	STAU2	HepG2	eCLIP
ENCODE	SUB1	HepG2	eCLIP
ENCODE	SUGP2	HepG2	eCLIP
ENCODE	SUPV3L1	HepG2	eCLIP
ENCODE	SUPV3L1	K562	eCLIP
Mukherjee-PAR-CLIP	TAF15	HEK293	PARCLIP
iONMF	TAF15	HEK293	PARCLIP
ENCODE	TAF15	HepG2	eCLIP
ENCODE	TAF15	K562	eCLIP
Mukherjee-PAR-CLIP	TARDBP	HEK293	PARCLIP
ENCODE	TARDBP	K562	eCLIP
ENCODE	TBRG4	HepG2	eCLIP
ENCODE	TBRG4	K562	eCLIP
iONMF	TDP43	HeLa	ICLIP
iONMF	TIA1	HeLa	ICLIP
ENCODE	TIA1	HepG2	eCLIP
ENCODE	TIA1	K562	eCLIP
iONMF	TIAL1	HeLa	ICLIP
ENCODE	TIAL1	HepG2	eCLIP
ENCODE	TRA2A	HepG2	eCLIP
ENCODE	TRA2A	K562	eCLIP
ENCODE	TROVE2	HepG2	eCLIP
ENCODE	TROVE2	K562	eCLIP
ENCODE	U2AF1	HepG2	eCLIP
ENCODE	U2AF1	K562	eCLIP
ENCODE	U2AF2	HepG2	eCLIP
ENCODE	U2AF2	K562	eCLIP
iONMF	U2AF65	HeLa	ICLIP
iONMF	U2AF65	HeLa	ICLIP
ENCODE	UCHL5	HepG2	eCLIP
ENCODE	UCHL5	K562	eCLIP
Mukherjee-PAR-CLIP	UPF1	HEK293	PARCLIP
ENCODE	UPF1	HepG2	eCLIP
ENCODE	UPF1	K562	eCLIP
ENCODE	UTP18	HepG2	eCLIP
ENCODE	UTP18	K562	eCLIP
ENCODE	UTP3	K562	eCLIP
ENCODE	WDR3	K562	eCLIP
ENCODE	WDR43	HepG2	eCLIP
ENCODE	WDR43	K562	eCLIP
ENCODE	WRN	K562	eCLIP
Mukherjee-PAR-CLIP	XPO5	HEK293	PARCLIP
ENCODE	XPO5	HepG2	eCLIP
ENCODE	XRCC6	HepG2	eCLIP
ENCODE	XRCC6	K562	eCLIP
ENCODE	XRN2	HepG2	eCLIP
ENCODE	XRN2	K562	eCLIP
ENCODE	YBX3	HepG2	eCLIP
ENCODE	YBX3	K562	eCLIP
ENCODE	YWHAG	K562	eCLIP
ENCODE	ZC3H11A	HepG2	eCLIP
ENCODE	ZC3H11A	K562	eCLIP
Mukherjee-PAR-CLIP	ZC3H7B	HEK293	PARCLIP
ENCODE	ZC3H8	K562	eCLIP
Mukherjee-PAR-CLIP	ZFP36	HEK293	PARCLIP
ENCODE	ZNF622	K562	eCLIP
ENCODE	ZNF800	HepG2	eCLIP
ENCODE	ZNF800	K562	eCLIP
ENCODE	ZRANB2	K562	eCLIP
iONMF	eIF4AIII	HeLa	CLIPSEQ
iONMF	eIF4AIII	HeLa	CLIPSEQ
iONMF	hnRNP	U266	ICLIP
iONMF	hnRNPC	HeLa	ICLIP
iONMF	hnRNPC	HeLa	ICLIP
iONMF	hnRNPL	HeLa	ICLIP
iONMF	hnRNPlike	U266	ICLIP
